# Supplementary material for: Metabolomic Analysis of Carbohydrate and Amino Acid Changes Induced by Hypoxia in Naked Mole-Rat Brain and Liver
Source: Metabolites. 2022 Jan 10;12(1):56. doi: 10.3390/metabo12010056 (PMC8779284; doi:10.3390/metabo12010056)
Supplement: Supplementary file 1 [file metabolites-12-00056-s001.zip]

Archive with 1 entries (1 files):
- metabolites-1457019-supplementary.xlsx
