# Supplementary material for: Metabolomic Analysis of Carbohydrate and Amino Acid Changes Induced by Hypoxia in Naked Mole-Rat Brain and Liver
Source: Metabolites. 2022 Jan 10;12(1):56. doi: 10.3390/metabo12010056 (PMC8779284; doi:10.3390/metabo12010056)
Supplement: Supplementary file 1 [file metabolites-12-00056-s001.zip › metabolites-1457019-supplementary.xlsx]

## Sheet: Updated_20211021_NMR
						brain	brain	brain	brain	brain	brain	brain	brain	brain	brain	brain	brain	brain	brain	brain	brain	liver	liver	liver	liver	liver	liver	liver	liver	liver	liver	liver	liver	liver	liver	liver	liver
						NMR	NMR	NMR	NMR	NMR	NMR	NMR	NMR	Mouse	Mouse	Mouse	Mouse	Mouse	Mouse	Mouse	Mouse	NMR	NMR	NMR	NMR	NMR	NMR	NMR	NMR	Mouse	Mouse	Mouse	Mouse	Mouse	Mouse	Mouse	Mouse
						normoxia	normoxia	normoxia	normoxia	hypoxia	hypoxia	hypoxia	hypoxia	normoxia	normoxiaoxia	normoxia	normoxia	hypoxia	hypoxia	hypoxia	hypoxia	normoxia	normoxia	normoxia	normoxia	hypoxia	hypoxia	hypoxia	hypoxia	normoxia	normoxia	normoxia	normoxia	hypoxia	hypoxia	hypoxia	hypoxia
compound	compoundId	formula	expectedRtDiff	ppmDiff	parent	20190219_1br	20190219_2br	20190219_3br	20190219_4br	20190219_5br	20190219_6br	20190219_7br	20190219_8br	20190219_9br	20190219_10br	20190219_11br	20190219_12br	20190219_13br	20190219_14br	20190219_15br	20190219_16br	20190219_1li	20190219_2li	20190219_3li	20190219_4li	20190219_5li	20190219_6li	20190219_7li	20190219_8li	20190219_9li	20190219_10li	20190219_11li	20190219_12li	20190219_13li	20190219_14li	20190219_15li	20190219_16li
Acetyl Coenzyme A	Acetyl Coenzyme A	C23H38N7O17P3S	0.128312	0.679747	808.119	164958	156529	96714.1	118323	123639	126373	157409	143684	343567	368747	273938	295092	169797	148795	120031	529813	1.01538e+06	1.97636e+06	1.6489e+06	1.3932e+06	849390	790299	1.61258e+06	372281	1.29617e+06	1.02836e+06	1.62971e+06	917487	1.87215e+06	3.76974e+06	2.53957e+06	3.56244e+06
ADP	ADP	C10H15N5O10P2	0.401268	1.07451	426.023	62807828	71703976	81579040	74792064	35311180	75330856	31548208	36125200	48652644	30249594	37331756	52532924	64641484	60581068	41820688	49946324	33412278	39867388	47352788	48202400	54594748	11310877	28049338	16318247	52559476	50800556	63821472	42624928	77599680	71162680	83809576	76720528
Alanine	Alanine	C3H7NO2	0.08198	16.2917	88.039	5.25271e+06	5.21741e+06	5018758	4.42154e+06	4.60201e+06	5566518	5.61869e+06	5430091	4.81964e+06	3.58805e+06	4.74854e+06	5.33838e+06	4686606	5.45218e+06	4.3144e+06	5.89185e+06	755155	892114	459243	911328	3919084	3276314	5.46409e+06	3.19416e+06	1.70603e+06	1.2117e+06	1.81539e+06	1.4818e+06	665333	725830	432480	1.09625e+06
alpha-ketoglutarate	alpha-ketoglutarate	C5H6O5	0.096331	7.47081	145.013	293892	142727	169532	102162	319777	590235	167702	140956	5632.63	8184.11	6504.44	5618.6	4714.57	7895.41	7652.47	6372.57	336232	426850	400812	545856	192046	188934	146514	90106.9	446324	548735	266248	169098	194669	171034	187272	63630.9
AMP	AMP	C10H14N5O7P	0.374437	0.352747	346.056	91259232	88951200	90440992	75510528	81797520	71607008	105544168	98558136	83654944	70385384	62474208	91097024	84920224	97812904	79098728	91340864	38844800	36630964	46739220	31362662	85673880	82790992	88475128	89031464	48307488	53732800	68651432	48834932	56652188	45558884	53875460	44159344
Arginine	Arginine	C6H14N4O2	0.078103	3.96665	173.104	272220	267337	346909	215836	198244	217497	215442	233259	353682	232144	285572	403766	222041	236899	144615	183940	2808.32	1693.07	1112.57	1688.75	0	0	0	0	2890.62	7413.19	5286.57	9157.94	5015.27	4534.09	2218.24	4160.86
Asparagine	Asparagine	C4H8N2O3	0.049387	9.31506	131.045	387883	433382	415407	317797	390909	308384	401643	434665	481457	405838	475864	607298	416129	434197	309393	435836	2.29522e+06	2.15143e+06	1.81676e+06	1.94885e+06	1.83258e+06	2.18389e+06	2004644	1.916e+06	512987	469291	568053	457982	523247	547018	363260	605777
Aspartic acid	Aspartic acid	C4H7NO4	0.045794	8.78335	132.029	11837359	13099901	13910243	10731904	4301980	5740708	8323564	5.35363e+06	20046360	14267111	16842908	19318394	20028148	20719062	12486675	17156346	4.5379e+06	3.64705e+06	3.26354e+06	5.67652e+06	7683538	6222936	7.30875e+06	5.97658e+06	3.87192e+06	2999232	4182226	2953252	4.28927e+06	2.18443e+06	2.55899e+06	2.81545e+06
ATP	ATP	C10H16N5O13P3	0.582441	0.482502	505.989	13418221	35532640	29149720	23356688	7477222	29239240	9045151	4.22666e+06	8.2925e+06	3.52284e+06	8914753	15141723	17787488	13544543	9136325	8.11876e+06	25614190	38898096	26891618	61117420	13515487	2648179	14481371	4.19415e+06	42893316	39060796	29085846	16568995	58701936	74246872	78614504	66654636
Citrate	Citrate	C6H8O7	0.306832	3.43487	191.019	29220552	30509978	30555434	27294232	20779482	28854608	26607870	24931322	20585702	16284349	14712240	20429352	21300638	23400482	15378451	26139934	12580192	17598094	18920710	29471194	14097844	3476810	14340581	5.05333e+06	15924772	15954677	16589997	9187250	33955804	12651771	24428434	18975678
FAD	FAD	C27H33N9O15P2	0.006685	0.622689	784.15	364203	479961	396255	381941	345042	210051	382591	288714	369208	293051	314998	440163	356347	411095	251941	411961	3469172	2952286	3.8045e+06	3.66121e+06	6.49741e+06	5065920	8068436	4360546	2976617	2.41657e+06	3.20793e+06	1.93459e+06	2.60703e+06	2.50959e+06	2.90088e+06	2802222
Fructose 6-phosphate	Fructose 6-phosphate	C6H13O9P	0.543013	0.589091	259.023	1.44765e+06	1.36082e+06	1.57134e+06	1351454	802573	922034	916297	1269471	940508	764353	686191	1.06603e+06	425046	1.05078e+06	414974	1.17409e+06	4.51255e+06	4.91826e+06	5713902	6.8253e+06	898473	1.272e+06	1.19313e+06	1.45176e+06	2586462	2.06383e+06	2.20295e+06	2156143	2548639	3.94014e+06	3.657e+06	2.23617e+06
GDP	GDP	C10H15N5O11P2	0.49849	1.17371	442.018	3490599	1.55832e+06	3739762	4358408	859543	3676222	2618158	2.26979e+06	3280821	1.51677e+06	1588338	2.2586e+06	3677104	2.46293e+06	2.00161e+06	3.05186e+06	90962	212444	253239	607376	226740	86725.1	292021	130570	1.29538e+06	1453082	1.84071e+06	1.55293e+06	3160049	2.30717e+06	4.27805e+06	2.3837e+06
Gluconate	Gluconate	C6H12O7	0.064726	3.20742	195.05	257129	186386	248157	299462	115634	274073	348778	203578	287047	165933	169872	237324	442669	176336	170636	233374	12420520	13023069	12814259	16378275	9076590	11256293	10001472	12133167	13395371	12419276	17659824	13735605	17600754	10795637	16622653	19805086
Glucose 1-phosphate	Glucose 1-phosphate	C6H13O9P	0.593925	0.589091	259.023	821219	1.05698e+06	927214	873663	2.48308e+06	1.22126e+06	1316788	4.41164e+06	654725	575930	418069	873672	753113	709825	582327	711374	2.69837e+06	3.04394e+06	3.64079e+06	4.1111e+06	942919	1.04646e+06	438610	1.151e+06	1896191	1.22663e+06	0	1.46475e+06	2.00798e+06	2.93398e+06	2.29733e+06	2171655
Glucose-6-phosphate	Glucose-6-phosphate	C6H13O9P	0.461686	0.589091	259.023	266228	486616	362685	481558	871694	890486	797304	917494	366934	304798	425766	529755	817068	861020	697729	852532	9524676	10234459	12424989	14196436	1.08528e+06	2353817	283104	2.41683e+06	5.31668e+06	3.96364e+06	7.00696e+06	4.19921e+06	5823952	9058292	7.32253e+06	5.82331e+06
Glutamate	Glutamate	C5H9NO4	0.025318	7.31356	146.045	66286164	71792040	66652940	65497036	48301104	52278508	54755296	48049684	64975792	58752624	56044116	72475936	53426048	66714452	50821716	63350060	21524712	24554530	25068738	31397182	23351830	21689242	21620120	19010208	20090958	15816011	14723651	11182139	20661074	12699811	12654081	15287401
Glutamine	Glutamine	C5H10N2O3	0.062479	7.36317	145.061	41740304	53966140	43092632	39339212	37274036	35513212	38627148	37649364	33566604	29468842	33240098	36609460	31660352	29793832	22124330	31394638	27451032	32713694	24819482	31363370	12582751	13008960	11613708	12437595	23374514	20650902	19847370	14609467	15345461	12996259	8830260	12058395
Glutathione (reduced)	Glutathione (reduced)	C10H17N3O6S	0.092935	1.09676	306.077	66363392	76221320	72360760	50962748	61321844	53689052	60546100	48673100	47383084	39909980	35126268	58713332	44688060	53309120	37766964	45713932	172841600	177698480	193252048	160424368	153263792	100251192	160878560	89282296	210711216	177003248	186264304	144532976	171852368	135412304	91399528	82640968
Glutathione disulfide	Glutathione disulfide	C20H32N6O12S2	0.011488	0.09987	611.145	8.21574e+06	7.60197e+06	9020521	10933196	4711952	8.15272e+06	9421819	3.45648e+06	9748741	6.01369e+06	7.32632e+06	10823415	13405451	10057441	7.51415e+06	10145272	33514818	30124890	29011546	51973692	36547072	19906984	47088020	24395498	28528330	34364836	39681172	36224168	50651948	36318356	55374444	46487396
Glycerol-3-phosphate	Glycerol-3-phosphate	C3H9O6P	0.243709	4.99684	171.006	3774811	3.75438e+06	3.31609e+06	2.8409e+06	3.97687e+06	3.41071e+06	5008868	4.35003e+06	4.17308e+06	1684533	2.24348e+06	3.99931e+06	2.40461e+06	3888342	1.71582e+06	1335318	27939066	20636698	16178289	18871026	10790955	18630798	15222452	19034312	32169218	24443794	33923108	23279578	20388214	32071854	13875411	26956200
Isoleucine	Isoleucine	C6H13NO2	0.051709	9.03183	130.086	1.84614e+06	1.67624e+06	1.31223e+06	1.32268e+06	4.44065e+06	3.00052e+06	2.87606e+06	4.55649e+06	1.33074e+06	1.08874e+06	1.07041e+06	1.44658e+06	2.27272e+06	2577871	1793914	2110181	8082.11	3.97945e+06	4.25647e+06	4157978	8051.47	5.93116e+06	14753.5	11259.5	6.14467e+06	5.29355e+06	5119902	3.656e+06	12270203	11100236	9090989	9321729
Leucine	Leucine	C6H13NO2	0.025104	9.03183	130.086	4018144	4.52893e+06	3993044	3.45326e+06	8996344	7236682	8760221	8607998	3.67546e+06	2.81652e+06	3.08174e+06	4.22727e+06	5.34604e+06	5830982	3.94233e+06	4988771	11433864	9971255	9826784	10151215	18225636	12157288	20851132	12374040	13938633	11840567	13548087	10059924	23311554	21414774	16913804	18970402
Lysine	Lysine	C6H14N2O2	0.010466	7.57165	145.097	1.60582e+06	1.63977e+06	1.86704e+06	1312165	951941	764106	823744	1.32823e+06	630067	545198	528312	737309	570910	602549	500179	726580	1.68251e+06	1.76135e+06	1.2641e+06	1.8001e+06	2454916	2.93171e+06	2.48223e+06	2884426	1.18651e+06	893750	1.1745e+06	854384	2.6142e+06	2.3986e+06	2.5195e+06	2.37487e+06
Malate	Malate	C4H6O5	0.053288	8.48894	133.013	39829232	10972790	38327888	36876192	31780488	37979964	45147964	37270916	45215388	43507660	42591840	44834464	43682972	53635916	47517740	62315536	65116544	49303148	42428260	52913420	51789744	59475364	46868960	62855020	69592472	72945400	77682544	65892188	53619260	46936832	30894114	47480188
Methionine	Methionine	C5H11NO2S	0.029708	7.31793	148.043	681259	975637	757669	694924	646392	922818	1.08531e+06	845572	1.3659e+06	1.14574e+06	1.14401e+06	1.64126e+06	667139	646396	491641	796106	187333	193314	218398	283229	421110	641155	1.71927e+06	590749	1.03207e+06	1.01219e+06	1.25724e+06	912116	1.25856e+06	713217	733221	817829
NAD+	NAD+	C21H27N7O14P2	0.150296	0.645288	662.102	2.22977e+06	3062242	2.7962e+06	2235089	1456532	1.87404e+06	1.80419e+06	1.89937e+06	2183872	1621463	1.25486e+06	2.23504e+06	1.92189e+06	3.34363e+06	1.49707e+06	1639087	2.45622e+06	2.98989e+06	3.16545e+06	3.51774e+06	4.6228e+06	1.59882e+06	4829776	1.31835e+06	5.27071e+06	3813878	5.20015e+06	3339430	5.65988e+06	4.53416e+06	5.84338e+06	6.38023e+06
NADH disodium salt hydrate	NADH	C21H29N7O14P2	0.041887	0.643329	664.118	7.58097e+06	9547476	4.51786e+06	5.54727e+06	6.29748e+06	6387060	2912364	2286428	7.79238e+06	5.80258e+06	6.92408e+06	12256455	7543644	9480155	5647678	8331660	5763008	6203834	1361711	4.65808e+06	4.48215e+06	4.29063e+06	10441083	2.63404e+06	5.02867e+06	2.23843e+06	2.14495e+06	1.25052e+06	101675	3012497	136156	4.52635e+06
NADP+	NADP+	C21H28N7O17P3	0.037617	0.987001	742.069	2.07529e+06	2144797	2.19497e+06	2.19463e+06	869949	1.25588e+06	1.32796e+06	1.24203e+06	1.48155e+06	913966	766532	1.34684e+06	1.28416e+06	1.73363e+06	870446	1.05157e+06	3.19782e+06	3080130	7.59005e+06	5.78139e+06	15356164	3.63614e+06	12797707	5.01987e+06	4.27985e+06	4573881	6397460	4.03054e+06	5.80265e+06	5.16898e+06	6.6828e+06	6.69957e+06
NADPH	NADPH	C21H30N7O17P3	0.008126	0.164055	744.084	51506.4	17405.2	79731.8	5915.59	399903	259555	305419	335760	4264.8	4906.13	0	5147.56	4484.54	6086.91	3303.81	9176.3	3978608	4080675	85350.5	1.19326e+06	4.66312e+06	4.77548e+06	8.15836e+06	2861913	1.21754e+06	521633	371487	316587	20316.6	128635	16791.2	83778.9
Ornithine	Ornithine	C5H12N2O2	0.005912	9.31247	131.081	142918	185700	176576	146194	141206	133388	154903	131186	145469	103965	119383	163294	94430.7	110255	89895.5	95597.3	1.05887e+06	542764	723113	750213	1.04102e+06	713764	1.16734e+06	615690	576760	439473	650036	471111	824618	738472	899185	648997
Phenylalanine	Phenylalanine	C9H11NO2	0.070609	5.48704	164.071	1.66561e+06	2.04421e+06	1687926	1.49725e+06	3.34365e+06	2069552	3990846	4.25318e+06	2.08179e+06	1.66748e+06	1.88896e+06	2.50439e+06	2.86797e+06	3104360	3008971	4.75819e+06	1.76501e+06	1.64312e+06	1684179	1978200	2366149	2.58625e+06	6.07487e+06	2.7418e+06	4.81529e+06	3916591	4.85263e+06	3.29967e+06	5898232	6.25959e+06	4572915	7.43724e+06
Phosphoenolpyruvate	Phosphoenolpuruvate	C3H5O6P	0.028146	5.48302	166.974	156399	120132	109540	132367	121824	89881.3	54392.9	75326.7	163861	106561	70041	118356	159115	177368	61800.7	168311	73832.5	62553.1	126614	152874	263504	128862	73875	176026	195860	173372	304401	141237	200123	173466	171345	214406
pyruvate	pyruvate	C3H4O3	0.07467	16.3972	87.0073	361943	558668	429858	468904	401743	519895	210149	308125	315582	228843	413230	502396	412020	456506	319548	278122	40530.5	45624.1	52669.1	51314.3	46609.4	104863	54853.1	49136.7	149644	109703	167261	114539	130234	74923.6	128511	67349
Ribose 5-phosphate	Ribose 5-phosphate	C5H11O8P	0.624363	0.999432	229.012	163267	112283	99218.2	129645	71618.6	94715.1	81897.3	125581	633202	270721	310383	432123	366148	227352	268702	536443	220562	199286	241703	208086	152603	343910	157354	209696	393198	186225	815216	710472	481409	363743	560864	269954
Ribulose 5-phosphate	Ribulose 5-phosphate	C5H11O8P	0.612496	1.13269	229.012	77621.1	54260.9	50592.9	67680.1	46968.5	57746.9	39648.3	76057.6	216131	120443	138544	159950	180686	116795	112045	193852	168219	171058	205582	167787	103969	193750	56886.8	164869	165904	107469	292691	233094	246183	208413	215264	233275
Sedheptulose 7-phosphate	Sedheptulose 7-phosphate	C7H15O10P	0.216832	1.26702	289.033	45596	49618.5	59736.1	56515.6	102341	104617	156311	268265	109027	67735.8	49283.3	77343.7	142756	88689	101323	120382	4.68647e+06	4.88846e+06	4.61936e+06	5742508	1.94522e+06	2.7719e+06	1.10476e+06	2.49363e+06	4.07243e+06	2.96337e+06	5820488	3635218	3444424	4.63565e+06	2.68557e+06	3.6425e+06
Serine	Serine	C3H7NO3	0.042144	13.2002	104.034	1.90012e+06	2.08661e+06	1911128	1.61212e+06	2.70603e+06	1.8102e+06	2.54762e+06	2.33184e+06	3163136	3.38246e+06	2.73517e+06	3353755	3294839	3566882	2.79694e+06	3.79704e+06	4.70978e+06	5744380	4.44553e+06	4.77208e+06	9198749	9045095	5468556	8.2373e+06	1.40014e+06	1473756	1.32734e+06	1.11547e+06	2.10152e+06	1.30859e+06	1.63559e+06	2.21289e+06
Succinate	Succinate	C4H6O4	0.014401	11.0836	117.018	9202508	13970560	13332179	9746028	18428098	10563883	20473474	18717360	20810490	11902695	16377016	27292534	13577327	28643352	17571134	20818522	15765023	20993388	18724930	21516070	14350688	17204056	26729314	14847611	51571596	31478858	49224284	37980228	27583488	36100292	24577386	48638512
Threonine	Threonine	C4H9NO3	0.03184	10.599	118.05	2.37822e+06	2.7639e+06	2.48341e+06	1.59491e+06	2932965	3.43915e+06	3.11006e+06	4.69461e+06	1.23464e+06	1.0378e+06	1227699	1.31579e+06	1.16567e+06	1.04509e+06	975517	1.32236e+06	5952600	4.51829e+06	3974378	3206265	10147329	12330120	8252972	11723939	946489	900176	970726	987948	1.28688e+06	938622	1.14837e+06	1.42542e+06
Tryptophan	Tryptophan	C11H12N2O2	0.176098	2.62976	203.082	230430	391791	319827	255195	503214	304138	265664	402075	213327	164530	160617	243500	203168	188370	169152	256614	401508	423048	411934	431276	619494	453704	633021	501549	730098	488721	535494	403001	580616	610348	498147	642220
Tyrosine	Tyrosine	C9H11NO3	0.031513	4.23698	180.066	2122510	2360024	1.90832e+06	1.89149e+06	4.9681e+06	3.23357e+06	5444842	5.6545e+06	3.35909e+06	2947124	2.40568e+06	3.92788e+06	2.5924e+06	2.33577e+06	2.79703e+06	4634247	3.21707e+06	2444394	2.33297e+06	2443734	9425365	8632861	10573912	8544795	5078978	3.95593e+06	4.74799e+06	3526110	5.22199e+06	4.59461e+06	3.1488e+06	5.75513e+06
Valine	Valine	C5H11NO2	0.006176	11.0426	116.07	3.42918e+06	3.30814e+06	3.59436e+06	2.55261e+06	7075820	6.05094e+06	5003298	7.97661e+06	2.28789e+06	1.75447e+06	1.856e+06	2.25532e+06	4.56191e+06	3835282	4.1127e+06	3.35816e+06	5991688	5.83311e+06	6.09082e+06	5.52544e+06	13431820	8.08655e+06	9200377	9017736	6.28908e+06	6.38867e+06	5.40151e+06	5207152	13585027	12090937	16443101	10467297
Fumarate	Fumarate	C4H4O4	0.153985	11.2115	115.002	7.92582e+06	7.86168e+06	7.68417e+06	6.97568e+06	6.1377e+06	7412748	8.20002e+06	6.71258e+06	8.32083e+06	7.37592e+06	7.72889e+06	7986616	8689905	9438439	9167361	10446701	10825104	7.87302e+06	6.92641e+06	8716487	8627805	9336249	7874856	10280472	10329867	11588928	12108052	11055155	8.27221e+06	7.17666e+06	5.08427e+06	7478804
CMP	CMP	C9H14N3O8P	0.228932	0.663334	322.045	1.10045e+06	916638	1.26342e+06	949604	612471	731792	1.1888e+06	967420	1.00637e+06	1.00828e+06	762415	958270	1.71399e+06	1.56878e+06	1.35286e+06	1.74099e+06	735792	730975	680220	581438	994574	778696	430992	960198	821921	1.13316e+06	1.28587e+06	912549	1.31751e+06	785535	961539	580007
CTP	CTP	C9H16N3O14P3	0.337602	0.633175	481.978	91198.9	212699	242639	220397	45182.1	269308	48781.7	36597.9	54290.6	16875.7	60463.3	98969.8	204332	106595	91831	106446	179815	311517	191849	521161	58228.9	4478.76	47302.2	4502.75	183976	183776	131525	102143	408529	416043	783509	462619
Glycerate	Glycerate	C3H6O4	0.059284	12.8586	105.018	90172	85654.4	114522	87331.8	68440.4	98779.3	104636	88702.5	91138.3	58917.2	69598.9	98382.1	98970.4	72226.9	88858.2	74965.3	158009	115194	96878.4	106663	93190.4	71849.8	116302	84958.4	59638.7	46399.4	79545.9	70408.4	44350.2	34211.7	51112.4	41038.4
GMP	GMP	C10H14N5O8P	0.169307	0.9272	362.051	7.8255e+06	4.63427e+06	5.91092e+06	5.62337e+06	4033079	3.62546e+06	7.79343e+06	7.20732e+06	10948689	7993368	6.26381e+06	9921105	8611176	9277995	6.80283e+06	11276393	3.00169e+06	3.44626e+06	4.50757e+06	3038578	10012709	5.74907e+06	8902202	6.75102e+06	2.9603e+06	4.84312e+06	5.32939e+06	3.82359e+06	5.35705e+06	3.35357e+06	4.32685e+06	2983160
GTP	GTP	C10H16N5O14P3	0.298463	0.584647	521.984	639322	1.19963e+06	1.57839e+06	1496330	234048	1.50301e+06	1.32019e+06	1.06235e+06	448350	160279	383203	677417	766934	481680	335321	435091	86690.6	226057	121309	744172	69970.1	27476.7	145526	36255.2	678536	466768	724949	448947	2.39915e+06	2.4306e+06	4370795	2.40206e+06
Guanosine	Guanosine	C10H13N5O5	0.100856	0.973674	282.085	235799	111377	141479	148147	119801	71014.5	203808	142312	668537	264463	341313	638240	234770	349076	140202	314363	295146	89611.6	80492.3	84451.9	84140.6	131427	63863.1	109885	340703	193100	399387	309484	214308	172242	211975	203649
Histidine	Histidine	C6H9N3O2	0.011481	6.83397	154.061	1.63737e+06	2098597	1846347	1.77012e+06	1.17896e+06	1.19672e+06	1.47821e+06	1.70909e+06	1.77634e+06	1.60176e+06	1.57433e+06	2.04444e+06	1.77776e+06	1.56321e+06	1.12995e+06	1748685	15159115	17783736	14835457	18503660	9873440	12269003	15088465	12125172	14936864	10778679	12775992	9242761	13942363	10676641	10976886	11041029
Inosine monophosphate	Inosine monophosphate	C10H13N4O8P	0.24925	0.615558	347.04	7.97056e+06	4331540	2.95692e+06	2912981	3.22144e+06	2.07641e+06	4.65639e+06	4.78674e+06	11249464	10230975	6.52954e+06	8906685	7127532	4.94533e+06	3.49637e+06	12240635	2.40596e+06	3103989	8341684	7.23323e+06	1.87682e+06	1.83439e+06	1.88861e+06	2.51525e+06	2.24065e+06	2.59784e+06	7.18558e+06	5704488	1.8945e+06	1698349	724520	1.4275e+06
Lactate	Lactic acid	C3H6O3	0.112736	16.1973	89.023	25730090	29212702	24379182	22191352	45146076	34451268	41089856	45175964	27766272	23366192	25794498	30399834	24660534	29346506	26099514	31973926	13299023	15573995	11181548	13446529	21042852	25963952	27361298	26664474	33381138	26989514	35659896	29053152	16920168	23955352	12086157	24993096
Myo-inositol	Myo-inositol	C6H12O6	0.00259	4.68698	179.055	23475366	24270322	24351350	20094270	24659896	19342538	24098992	22728834	32956054	31083142	29972326	37344816	31157664	34081140	25345778	32485590	4.40312e+06	4.55399e+06	3.48964e+06	3.88094e+06	3.85252e+06	4.85085e+06	3420396	4.47163e+06	5.21038e+06	4.54759e+06	5751246	4.022e+06	2979146	3393680	2.8117e+06	3732685
nicotinamide	Nicotinamide	C6H6N2O	0.017336	9.959	121.04	17073.1	12945	16024	7937.05	25143	11965.9	38035.6	21047.7	37848.4	31545.2	42609.3	38425.1	41303.8	27064.6	32069.9	45222.8	36160.7	31305.3	33605.9	22499.7	29706.4	65241.7	19619.4	70569.7	91118.8	80162.3	89377.2	73851.1	92751.6	68979.6	61600.3	55686.1
Proline	Proline	C5H9NO2	0.00423	11.7729	114.055	692958	624285	628522	569594	878406	1.31936e+06	1.82173e+06	1.34046e+06	365687	273158	304197	373237	455294	483288	398861	470733	2158183	2.46678e+06	3506401	2.81802e+06	7.74317e+06	6695234	16584967	6.52075e+06	599404	617058	583090	569604	708585	636870	510393	634347
Uridine	Uridine	C9H12N2O6	0.029564	0.188332	243.062	7.84839e+06	6.26387e+06	5.50542e+06	4.75177e+06	4.76072e+06	3.0494e+06	9449543	6.68778e+06	10036887	6.42572e+06	6892774	11078604	5.69352e+06	8.00006e+06	4.16606e+06	9205452	3263923	2.86412e+06	2837393	2330012	4.75127e+06	6047198	10458187	5.42192e+06	6.69449e+06	4.87886e+06	10439003	7.89624e+06	4650868	5.27165e+06	3.18674e+06	7.03708e+06
Citrulline	Citrulline	C6H13N3O3	0.015372	4.55778	174.088	93318.8	71466.8	92743.8	52270.1	53886.6	85535.6	133287	50532.5	57782.5	34898.9	61601.5	21800.2	40993.8	42076.5	40756.9	50342	280843	167614	144023	122460	61234.3	118842	311952	149029	49756.4	38894.7	103191	76154.9	115242	86542.5	107540	73376
Cytidine	Cytidine	C9H13N3O5	0.011199	6.55538	242.08	3775928	4.63509e+06	5.35738e+06	3173974	4348815	4.24254e+06	6345194	3.25851e+06	7.27801e+06	6212210	7.60169e+06	9145811	5579227	4.66977e+06	3521467	3.61784e+06	5317974	4.76539e+06	3.72529e+06	5.41604e+06	496731	1.04471e+06	292356	1.22773e+06	6.2442e+06	5286900	5.17162e+06	4275048	5.35362e+06	3719409	3905569	2.38895e+06
Dihydroxyacetone phosphate	Dihydroxyacetone phosphate	C3H7O6P	0.068049	5.41762	168.99	470193	482306	607616	675300	448227	465894	176841	896903	824371	309805	326144	1043211	1.21945e+06	1.39089e+06	652072	845762	73087.7	65895.1	111885	62529.2	60345.6	134008	31626	92522.1	104066	99760.1	148838	83026.6	114172	83490.6	191291	100482
UTP	UTP	C9H15N2O15P3	0.38704	0.947827	482.962	616745	1.74646e+06	1.61727e+06	1.42909e+06	312105	1.70719e+06	386519	356516	322757	117704	297509	527183	997594	578626	476358	187228	426267	1.09821e+06	603789	3.4545e+06	282145	56850.6	1.23863e+06	125377	1.46955e+06	775558	996642	565504	5462782	4.62663e+06	12700208	7.91777e+06
UDP-glucuronate	UDP-glucuronate	C15H22N2O18P2	0.049024	0.421639	579.027	2.74757e+06	3.47026e+06	3.15689e+06	2863842	2.32103e+06	1765247	2825029	2108871	1.55138e+06	1.19668e+06	1.28736e+06	2.10964e+06	1511217	1828497	1.07845e+06	1.69146e+06	84408384	109440056	110397880	127415960	81654792	32327600	12802685	32350326	25476504	22228584	32552800	20267386	39955484	28357624	46155180	25264208
UDP-N-acetylglucosamine	UDP-N-acetylglucosamine	C17H27N3O17P2	0.018859	0.302117	606.074	11457016	14878680	12663387	9188229	12307264	9283393	13295213	10283147	11544117	9273909	8820217	15681251	12490796	15656057	8740505	13716663	41668628	36748488	44230308	44919200	39722632	30258696	42501596	31989522	45829504	40132956	43323748	32665074	61230416	49151436	49058864	47360308
Taurine	C00245	C2H7NO3S	NA	10.2129	124.006	198584896	208155536	202565264	180417088	198159360	177961232	188298800	202705040	202657600	173578544	175397712	221888624	199422288	225532496	176393024	211878480	201076784	223269824	221417904	214185968	206333264	241663696	239684096	254840832	368131584	289814752	376553312	285393056	312874656	327722528	288083040	309600512

## Sheet: NAD(H)
NAD standard curve	NAD	y = 1E+11x + 39149
	NADH	y = 4E+11x + 407805
	NAD+	NADH	NAD+ (M)	NADH (M)	NAD/NADH
20190219_1br	2.22977e+06	7.58097e+06	2.19062e-05	1.79329e-05	1.22156
20190219_2br	3062242	9547476	3.02309e-05	2.28492e-05	1.32306
20190219_3br	2.7962e+06	4.51786e+06	2.75705e-05	1.02751e-05	2.68323
20190219_4br	2235089	5.54727e+06	2.19594e-05	1.28487e-05	1.70908
20190219_5br	1456532	6.29748e+06	1.41738e-05	1.47242e-05	0.962623
20190219_6br	1.87404e+06	6387060	1.83489e-05	1.49481e-05	1.2275
20190219_7br	1.80419e+06	2912364	1.76504e-05	6.2614e-06	2.81892
20190219_8br	1.89937e+06	2286428	1.86022e-05	4.69656e-06	3.96081
20190219_9br	2183872	7.79238e+06	2.14472e-05	1.84614e-05	1.16173
20190219_10br	1621463	5.80258e+06	1.58231e-05	1.34869e-05	1.17322
20190219_11br	1.25486e+06	6.92408e+06	1.21571e-05	1.62907e-05	0.746259
20190219_12br	2.23504e+06	12256455	2.19589e-05	2.96216e-05	0.741314
20190219_13br	1.92189e+06	7543644	1.88274e-05	1.78396e-05	1.05537
20190219_14br	3.34363e+06	9480155	3.30448e-05	2.26809e-05	1.45695
20190219_15br	1.49707e+06	5647678	1.45792e-05	1.30997e-05	1.11294
20190219_16br	1639087	8331660	1.59994e-05	1.98096e-05	0.807656
20190219_1li	2.45622e+06	5763008	2.41707e-05	1.3388e-05	1.8054
20190219_2li	2.98989e+06	6203834	2.95074e-05	1.44901e-05	2.03639
20190219_3li	3.16545e+06	1361711	3.1263e-05	2.38477e-06	13.1095
20190219_4li	3.51774e+06	4.65808e+06	3.4786e-05	1.06257e-05	3.27376
20190219_5li	4.6228e+06	4.48215e+06	4.58365e-05	1.01859e-05	4.50001
20190219_6li	1.59882e+06	4.29063e+06	1.55967e-05	9.70707e-06	1.60674
20190219_7li	4829776	10441083	4.79063e-05	2.50832e-05	1.9099
20190219_8li	1.31835e+06	2.63404e+06	1.2792e-05	5.56559e-06	2.29842
20190219_9li	5.27071e+06	5.02867e+06	5.23156e-05	1.15522e-05	4.52864
20190219_10li	3813878	2.23843e+06	3.77473e-05	4.57656e-06	8.24797
20190219_11li	5.20015e+06	2.14495e+06	5.161e-05	4.34286e-06	11.8839
20190219_12li	3339430	1.25052e+06	3.30028e-05	2.10679e-06	15.6649
20190219_13li	5.65988e+06	101675	5.62073e-05	-7.65325e-07	-73.4424
20190219_14li	4.53416e+06	3012497	4.49502e-05	6.51173e-06	6.90295
20190219_15li	5.84338e+06	136156	5.80423e-05	-6.79123e-07	-85.4665
20190219_16li	6.38023e+06	4.52635e+06	6.34108e-05	1.02964e-05	6.15856

## Sheet: NADP(H)
NADPH	y = 4E+11x - 9E+06
NADP	y = 1E+11x + 86073
	NADP+	NADPH	NADP (M)	NADPH (M)	NADPH/NADP
20190219_1br	2.07529e+06	51506.4	1.98922e-05	2.26288e-05	1.13757
20190219_2br	2144797	17405.2	2.05872e-05	2.25435e-05	1.09502
20190219_3br	2.19497e+06	79731.8	2.1089e-05	2.26993e-05	1.07636
20190219_4br	2.19463e+06	5915.59	2.10856e-05	2.25148e-05	1.06778
20190219_5br	869949	399903	7.83876e-06	2.34998e-05	2.99789
20190219_6br	1.25588e+06	259555	1.16981e-05	2.31489e-05	1.97886
20190219_7br	1.32796e+06	305419	1.24189e-05	2.32635e-05	1.87324
20190219_8br	1.24203e+06	335760	1.15596e-05	2.33394e-05	2.01906
20190219_9br	1.48155e+06	4264.8	1.39547e-05	2.25107e-05	1.61312
20190219_10br	913966	4906.13	8.27893e-06	2.25123e-05	2.71922
20190219_11br	766532	0	6.80459e-06	2.25e-05	3.30659
20190219_12br	1.34684e+06	5147.56	1.26077e-05	2.25129e-05	1.78564
20190219_13br	1.28416e+06	4484.54	1.19808e-05	2.25112e-05	1.87893
20190219_14br	1.73363e+06	6086.91	1.64756e-05	2.25152e-05	1.36658
20190219_15br	870446	3303.81	7.84373e-06	2.25083e-05	2.86959
20190219_16br	1.05157e+06	9176.3	9.65502e-06	2.25229e-05	2.33277
20190219_1li	3.19782e+06	3978608	3.11175e-05	3.24465e-05	1.04271
20190219_2li	3080130	4080675	2.99406e-05	3.27017e-05	1.09222
20190219_3li	7.59005e+06	85350.5	7.50398e-05	2.27134e-05	0.302684
20190219_4li	5.78139e+06	1.19326e+06	5.69532e-05	2.54832e-05	0.447441
20190219_5li	15356164	4.66312e+06	0.000152701	3.41578e-05	0.223691
20190219_6li	3.63614e+06	4.77548e+06	3.55006e-05	3.44387e-05	0.970087
20190219_7li	12797707	8.15836e+06	0.000127116	4.28959e-05	0.337454
20190219_8li	5.01987e+06	2861913	4.9338e-05	2.96548e-05	0.601054
20190219_9li	4.27985e+06	1.21754e+06	4.19378e-05	2.55439e-05	0.609089
20190219_10li	4573881	521633	4.48781e-05	2.38041e-05	0.530417
20190219_11li	6397460	371487	6.31139e-05	2.34287e-05	0.371213
20190219_12li	4.03054e+06	316587	3.94447e-05	2.32915e-05	0.590484
20190219_13li	5.80265e+06	20316.6	5.71658e-05	2.25508e-05	0.39448
20190219_14li	5.16898e+06	128635	5.08291e-05	2.28216e-05	0.448987
20190219_15li	6.6828e+06	16791.2	6.59673e-05	2.2542e-05	0.341715
20190219_16li	6.69957e+06	83778.9	6.6135e-05	2.27094e-05	0.34338

## Sheet: GSH(GSSG)
GSH	y = 5E+11x + 5E+06
GSSG	y = 2E+11x - 4E+06
	GSH	GSSG	GSH (M)	GSSG (M)	GSH/GSSG
20190219_1br	66363392	8.21574e+06	0.000122727	6.10787e-05	2.00932
20190219_2br	76221320	7.60197e+06	0.000142443	5.80098e-05	2.45549
20190219_3br	72360760	9020521	0.000134722	6.51026e-05	2.06937
20190219_4br	50962748	10933196	9.19255e-05	7.4666e-05	1.23116
20190219_5br	61321844	4711952	0.000112644	4.35598e-05	2.58596
20190219_6br	53689052	8.15272e+06	9.73781e-05	6.07636e-05	1.60257
20190219_7br	60546100	9421819	0.000111092	6.71091e-05	1.6554
20190219_8br	48673100	3.45648e+06	8.73462e-05	3.72824e-05	2.34283
20190219_9br	47383084	9748741	8.47662e-05	6.87437e-05	1.23308
20190219_10br	39909980	6.01369e+06	6.982e-05	5.00684e-05	1.39449
20190219_11br	35126268	7.32632e+06	6.02525e-05	5.66316e-05	1.06394
20190219_12br	58713332	10823415	0.000107427	7.41171e-05	1.44942
20190219_13br	44688060	13405451	7.93761e-05	8.70273e-05	0.912083
20190219_14br	53309120	10057441	9.66182e-05	7.02872e-05	1.37462
20190219_15br	37766964	7.51415e+06	6.55339e-05	5.75707e-05	1.13832
20190219_16br	45713932	10145272	8.14279e-05	7.07264e-05	1.15131
20190219_1li	172841600	33514818	0.000335683	0.000187574	1.7896
20190219_2li	177698480	30124890	0.000345397	0.000170624	2.02431
20190219_3li	193252048	29011546	0.000376504	0.000165058	2.28104
20190219_4li	160424368	51973692	0.000310849	0.000279868	1.1107
20190219_5li	153263792	36547072	0.000296528	0.000202735	1.46263
20190219_6li	100251192	19906984	0.000190502	0.000119535	1.5937
20190219_7li	160878560	47088020	0.000311757	0.00025544	1.22047
20190219_8li	89282296	24395498	0.000168565	0.000141977	1.18726
20190219_9li	210711216	28528330	0.000411422	0.000162642	2.52963
20190219_10li	177003248	34364836	0.000344006	0.000191824	1.79334
20190219_11li	186264304	39681172	0.000362529	0.000218406	1.65988
20190219_12li	144532976	36224168	0.000279066	0.000201121	1.38755
20190219_13li	171852368	50651948	0.000333705	0.00027326	1.2212
20190219_14li	135412304	36318356	0.000260825	0.000201592	1.29383
20190219_15li	91399528	55374444	0.000172799	0.000296872	0.582065
20190219_16li	82640968	46487396	0.000155282	0.000252437	0.615131

## Sheet: Ttest & Fold change
	brain NMR						brain mouse						liver NMR						liver mouse
		FC	log2(FC)	raw.pval	-LOG10(p)			FC	log2(FC)	raw.pval	-LOG10(p)			FC	log2(FC)	raw.pval	-LOG10(p)			FC	log2(FC)	raw.pval	-LOG10(p)
	Leucine	1.9462	0.96067	0.00048332	3.3158		Arginine	0.5535	-0.85334	4.73e-05	4.3248		Tyrosine	3.1976	1.677	0.00014271	3.8455		Lysine	2.4791	1.3098	9.4528e-05	4.0244
	NADP+	0.50055	-0.99842	0.0010276	2.9882		Leucine	1.3021	0.38084	5.81e-05	4.236		Arginine	0.11041	-3.179	0.00031409	3.503		UTP	8.4343	3.0763	0.00066524	3.177
	Histidine	0.69226	-0.53062	0.001614	2.7921		Isoleucine	1.58	0.65989	8.21e-05	4.0856		Proline	2.8992	1.5356	0.00037241	3.429		GTP	5.2408	2.3898	0.00086277	3.0641
	Tyrosine	2.1283	1.0897	0.0016466	2.7834		Methionine	0.43859	-1.1891	0.00031421	3.5028		Glutathione (reduced)	0.62001	-0.68963	0.00098301	3.0074		ADP	1.518	0.60215	0.0028833	2.5401
	NAD+	0.63187	-0.6623	0.0016865	2.773		Cytidine	0.51123	-0.96795	0.00079463	3.0998		FAD	1.5088	0.59339	0.0014024	2.8531		CTP	3.4587	1.7902	0.0030411	2.517
	Lactate	1.5117	0.59614	0.0024158	2.6169		Glucose-6-phosphate	1.7885	0.83876	0.001462	2.835		Alanine	4.5856	2.1971	0.001949	2.7102		Leucine	1.6638	0.73445	0.0032186	2.4923
	Glutamine	0.777	-0.36402	0.0029431	2.5312		Asparagine	0.72144	-0.47104	0.001494	2.8257		GMP	1.9921	0.9943	0.0026778	2.5722		Valine	2.269	1.182	0.0032787	2.4843
	Glutamate	0.69536	-0.52418	0.003115	2.5065		Ornithine	0.66657	-0.58518	0.0044087	2.3557		alpha-ketoglutarate	0.32566	-1.6186	0.0029069	2.5366		Myo-inositol	0.67755	-0.56161	0.0035272	2.4526
	Isoleucine	2.2377	1.162	0.0034352	2.464		Histidine	0.78568	-0.34799	0.0083953	2.076		Fructose 6-phosphate	0.20823	-2.2637	0.0031604	2.5003		Acetyl Coenzyme A	2.4969	1.3202	0.0060113	2.221
	Fructose 6-phosphate	0.62423	-0.67985	0.003472	2.4594		Valine	1.7634	0.81839	0.0096977	2.0133		Glutamine	0.39389	-1.3441	0.0043267	2.3638		Isoleucine	2.0899	1.0634	0.0060501	2.2182
	Aspartic acid	0.43976	-1.1852	0.00392	2.4067		Guanosine	0.49086	-1.0266	0.011958	1.9223		Uridine	2.0446	1.0318	0.005241	2.2806		NADPH	0.10071	-3.3118	0.0079017	2.1023
	Lysine	0.55329	-0.8539	0.0051085	2.2917		Proline	1.2332	0.30238	0.015969	1.7967		ATP	0.18643	-2.4233	0.0054862	2.2607		Ornithine	1.5091	0.59366	0.011503	1.9392
	UDP-glucuronate	0.67736	-0.562	0.006753	2.1705		CMP	1.5014	0.58626	0.020161	1.6955		AMP	2.0678	1.0481	0.0070432	2.1522		Fumarate	0.62608	-0.67558	0.013551	1.868
	Valine	1.8855	0.91496	0.0077724	2.1094		Glutamine	0.76199	-0.39215	0.021105	1.6756		Leucine	1.3386	0.42076	0.0093508	2.0292		Guanosine	0.67882	-0.5589	0.014261	1.8459
	Sedheptulose 7-phosphate	2.6588	1.4108	0.0080291	2.0953		Myo-inositol	0.83006	-0.26871	0.044653	1.3502		CTP	0.074128	-3.7538	0.010122	1.9947		Inosine monophosphate	0.34178	-1.5489	0.016092	1.7934
	Proline	1.945	0.95976	0.010426	1.9819		Uridine	0.70364	-0.50709	0.053122	1.2747		Methionine	3.2076	1.6815	0.015886	1.799		Malate	0.63161	-0.66289	0.016629	1.7791
	Glucose-6-phosphate	2	1	0.0137	1.8633		Phenylalanine	1.5276	0.6113	0.054809	1.2611		Acetyl Coenzyme A	0.49158	-1.0245	0.018934	1.7228		GDP	2.037	1.0264	0.017527	1.7563
	Phenylalanine	1.8032	0.85057	0.014851	1.8283		Glutamate	0.82879	-0.27091	0.057479	1.2405		Cytidine	0.16274	-2.6193	0.01913	1.7183		Alanine	0.48377	-1.0476	0.02161	1.6653
	Ornithine	0.79621	-0.32878	0.017211	1.7642		ADP	1.157	0.21039	0.063089	1.2		Citrate	0.39165	-1.3524	0.021582	1.6659		Phenylalanine	1.465	0.55087	0.022241	1.6528
	Arginine	0.72649	-0.46098	0.019169	1.7174		CTP	2.0594	1.0422	0.070076	1.1544		Glucose 1-phosphate	0.26259	-1.9291	0.0228	1.6421		Glucose-6-phosphate	1.4259	0.51189	0.027143	1.5663
	NADPH	7.9487	2.9907	0.019847	1.7023		UDP-glucuronate	0.89317	-0.16299	0.090342	1.0441		UDP-N-acetylglucosamine	0.77236	-0.37266	0.030433	1.5167		Glycerate	0.6951	-0.52471	0.031387	1.5032
	Threonine	1.4327	0.51869	0.026052	1.5842		FAD	0.89808	-0.15509	0.10275	0.98823		Glucose-6-phosphate	0.13921	-2.8447	0.03206	1.494		ATP	2.1825	1.126	0.032769	1.4845
	FAD	0.69395	-0.52709	0.030934	1.5096		Dihydroxyacetone phosphate	1.5368	0.61992	0.10935	0.9612		Lactate	1.7363	0.79602	0.03463	1.4606		Glutamine	0.63199	-0.66202	0.038383	1.4159
	Glutathione (reduced)	0.78851	-0.34279	0.049178	1.3082		Threonine	0.83382	-0.26219	0.11405	0.94291		Threonine	2.2458	1.1672	0.034648	1.4603		Lactate	0.63458	-0.65612	0.046188	1.3355
	Glycerol-3-phosphate	1.1266	0.17202	0.061154	1.2136		Glutathione (reduced)	0.90465	-0.14457	0.11919	0.92376		Inosine monophosphate	0.37248	-1.4248	0.035426	1.4507		NADP+	1.3119	0.39161	0.048183	1.3171
	Citrate	0.79713	-0.32712	0.066708	1.1758		Aspartic acid	0.88044	-0.18371	0.12623	0.89885		Phenylalanine	1.6629	0.73371	0.044036	1.3562		Citrulline	1.5226	0.60655	0.061322	1.2124
	Ribose 5-phosphate	0.67588	-0.56515	0.069037	1.1609		NADH disodium salt hydrate	0.85959	-0.21828	0.12739	0.89486		GTP	0.19625	-2.3492	0.044418	1.3524		UDP-N-acetylglucosamine	1.3005	0.37906	0.063051	1.2003
	ADP	0.57952	-0.78707	0.073032	1.1365		Inosine monophosphate	0.64994	-0.62162	0.1281	0.89244		Histidine	0.67636	-0.56414	0.044516	1.3515		NAD+	1.3189	0.39937	0.071845	1.1436
	Taurine	0.8977	-0.1557	0.07738	1.1114		Sedheptulose 7-phosphate	1.35	0.43298	0.14013	0.85346		Aspartic acid	1.4369	0.52296	0.048639	1.313		Glutathione disulfide	1.3911	0.47619	0.074815	1.126
	CMP	0.75024	-0.41457	0.078951	1.1026		Lysine	0.88267	-0.18006	0.15717	0.80363		Sedheptulose 7-phosphate	0.40877	-1.2906	0.053879	1.2686		Glutathione (reduced)	0.67589	-0.56514	0.080776	1.0927
	Phosphoenolpyruvate	0.61719	-0.69622	0.079639	1.0989		Acetyl Coenzyme A	0.64638	-0.62954	0.16284	0.78824		UTP	0.22845	-2.13	0.061728	1.2095		Uridine	0.70637	-0.5015	0.092654	1.0331
	Glucose 1-phosphate	2.3198	1.214	0.081855	1.087		Glycerol-3-phosphate	0.70476	-0.50481	0.1797	0.74546		UDP-glucuronate	0.34446	-1.5376	0.061878	1.2085		alpha-ketoglutarate	0.4206	-1.2495	0.096976	1.0133
	Succinate	1.353	0.43619	0.084949	1.0708		Fructose 6-phosphate	0.77754	-0.36301	0.26537	0.57615		Glycerate	0.67646	-0.56393	0.063339	1.1983		Fructose 6-phosphate	1.3877	0.4727	0.10477	0.97975
	Asparagine	0.9121	-0.13273	0.10292	0.98751		Ribose 5-phosphate	0.77312	-0.37124	0.2896	0.5382		Valine	1.5311	0.61456	0.071219	1.1474		UDP-glucuronate	1.4514	0.53743	0.11612	0.9351
	Fumarate	0.86292	-0.21269	0.10739	0.96904		Ribulose 5-phosphate	0.84798	-0.2379	0.332	0.47887		ADP	0.5593	-0.8383	0.086474	1.0631		Serine	1.3791	0.46375	0.1338	0.87353
	ATP	0.48462	-1.0451	0.10857	0.96427		Glutathione disulfide	1.0919	0.12685	0.34552	0.46153		Glutamate	0.76496	-0.38654	0.090533	1.0432		Threonine	1.2837	0.36027	0.13552	0.868
	UTP	0.49891	-1.0031	0.11455	0.94099		GDP	1.1619	0.2165	0.34635	0.46049		Lysine	1.5418	0.62457	0.11621	0.93477		Citrate	1.6054	0.68297	0.16612	0.77958
	nicotinamide	1.631	0.70575	0.12366	0.90777		Taurine	0.93921	-0.090484	0.3541	0.45087		Glutathione disulfide	0.76501	-0.38646	0.13016	0.88553		Cytidine	0.74084	-0.43276	0.17367	0.76028
	CTP	0.51032	-0.97053	0.12714	0.8957		UTP	1.6581	0.72951	0.35474	0.45009		Gluconate	0.73446	-0.44525	0.15593	0.80707		Glucose 1-phosphate	1.8575	0.89336	0.1938	0.71265
	Myo-inositol	0.90904	-0.13759	0.1479	0.83004		NADPH	1.3722	0.45649	0.36883	0.43317		Succinate	0.83518	-0.25984	0.15937	0.7976		pyruvate	0.77262	-0.37218	0.20123	0.69631
	Glutathione disulfide	0.65835	-0.60306	0.15636	0.80589		ATP	1.2587	0.33196	0.37085	0.4308		Tryptophan	1.1857	0.24569	0.15942	0.79746		nicotinamide	0.84744	-0.23882	0.24416	0.61232
	UDP-N-acetylglucosamine	0.871	-0.19925	0.16904	0.77202		nicotinamide	0.85926	-0.21883	0.38027	0.41991		Glycerol-3-phosphate	0.71488	-0.48422	0.2224	0.65287		Succinate	0.82986	-0.26906	0.25459	0.59417
	Serine	1.1568	0.21011	0.17473	0.75764		Tyrosine	0.88985	-0.16837	0.44188	0.3547		Serine	1.5289	0.61253	0.23832	0.62284		Ribulose 5-phosphate	1.1981	0.26074	0.26115	0.58311
	NADH disodium salt hydrate	0.63883	-0.64651	0.17694	0.75216		Tryptophan	0.94319	-0.084373	0.48045	0.31835		Isoleucine	0.50188	-0.9946	0.24166	0.61679		Glycerol-3-phosphate	0.83827	-0.25451	0.29623	0.52837
	pyruvate	0.75167	-0.41183	0.24156	0.61698		GMP	0.91749	-0.12424	0.48702	0.31245		NADP+	1.5821	0.66182	0.24356	0.61339		NADH disodium salt hydrate	0.73116	-0.45174	0.30103	0.52138
	AMP	0.9465	-0.07933	0.2957	0.52915		Citrate	1.0602	0.084367	0.49038	0.30946		NADPH	1.7818	0.8333	0.24911	0.60361		Methionine	0.85921	-0.21892	0.30213	0.51981
	Ribulose 5-phosphate	0.8041	-0.31455	0.30206	0.51991		Lactate	0.93769	-0.092811	0.51011	0.29233		Ribulose 5-phosphate	0.72757	-0.45884	0.28925	0.53873		Arginine	0.62529	-0.67741	0.33231	0.47846
	GDP	0.64838	-0.6251	0.30355	0.51776		GTP	1.12	0.16353	0.57664	0.23909		GDP	0.55076	-0.86051	0.31311	0.5043		Sedheptulose 7-phosphate	0.91274	-0.13172	0.36155	0.44183
	Guanosine	0.7538	-0.40774	0.30721	0.51256		Fumarate	1.0705	0.098301	0.60821	0.21595		NAD+	0.83522	-0.25978	0.34352	0.46404		Aspartic acid	0.87625	-0.19059	0.37135	0.43022
	Glycerate	0.8777	-0.1882	0.32508	0.48802		pyruvate	0.90936	-0.13708	0.61061	0.21424		Citrulline	0.75373	-0.40788	0.41272	0.38435		Tryptophan	1.0992	0.13643	0.45428	0.34268
	Inosine monophosphate	0.73832	-0.43768	0.38239	0.4175		Serine	0.93757	-0.092996	0.64004	0.19379		Asparagine	0.88421	-0.17754	0.43652	0.35999		Gluconate	1.1759	0.23382	0.45756	0.33955
	GMP	0.84377	-0.24507	0.40243	0.39531		AMP	1.0332	0.047153	0.67805	0.16874		Guanosine	0.66611	-0.58618	0.49653	0.30405		FAD	1.0621	0.086859	0.53889	0.2685
	Dihydroxyacetone phosphate	0.80476	-0.31336	0.41122	0.38592		alpha-ketoglutarate	0.90294	-0.1473	0.71638	0.14486		Phosphoenolpyruvate	1.4904	0.57571	0.50868	0.29355		CMP	0.89767	-0.15574	0.54176	0.2662
	alpha-ketoglutarate	1.6858	0.75347	0.42729	0.36927		Glycerate	0.97347	-0.038791	0.73154	0.13576		Ribose 5-phosphate	0.9534	-0.068844	0.60473	0.21844		AMP	0.93958	-0.089911	0.55053	0.25922
	GTP	0.76053	-0.39492	0.43537	0.36114		Malate	1.0424	0.059871	0.78291	0.10629		pyruvate	1.2655	0.3397	0.64425	0.19095		Taurine	0.96169	-0.056352	0.591	0.22841
	Uridine	0.88551	-0.17542	0.47863	0.32		Succinate	0.97356	-0.038655	0.78568	0.10475		Dihydroxyacetone phosphate	1.0157	0.022494	0.68798	0.16242		Tyrosine	1.1033	0.14184	0.59406	0.22617
	Gluconate	0.85711	-0.22244	0.50731	0.29473		Phosphoenolpyruvate	1.0669	0.093414	0.79617	0.098996		Myo-inositol	0.95416	-0.067698	0.69324	0.15911		Proline	1.0549	0.077159	0.62574	0.20361
	Tryptophan	1.1561	0.20926	0.55119	0.2587		Alanine	0.98405	-0.023193	0.85781	0.066609		nicotinamide	1.5111	0.59563	0.73035	0.13647		Dihydroxyacetone phosphate	1.1797	0.23837	0.6314	0.1997
	Malate	1.0837	0.11592	0.583	0.23433		NADP+	0.97768	-0.03256	0.87143	0.059769		NADH disodium salt hydrate	0.97501	-0.036504	0.81676	0.087905		Ribose 5-phosphate	0.85848	-0.22014	0.77967	0.10809
	Citrulline	0.96444	-0.052235	0.73062	0.13631		Citrulline	0.85223	-0.23069	0.89222	0.049529		Malate	0.99012	-0.01432	0.83227	0.079735		Asparagine	1.0336	0.047742	0.84788	0.071666
	Acetyl Coenzyme A	0.94692	-0.078683	0.77544	0.11045		Glucose 1-phosphate	0.99546	-0.0065652	0.96628	0.014898		Fumarate	0.9859	-0.020489	0.83283	0.079446		GMP	0.96464	-0.051935	0.86601	0.062475
	Alanine	0.98611	-0.020184	0.7809	0.10741		UDP-N-acetylglucosamine	1.0043	0.0062222	0.97664	0.010266		Ornithine	0.99267	-0.010613	0.88132	0.054864		Phosphoenolpyruvate	0.98279	-0.025051	0.91421	0.038956
	Methionine	1.0427	0.060293	0.79272	0.10088		Gluconate	1.0569	0.079893	0.97836	0.0095035		Taurine	1.0172	0.024673	0.90698	0.042403		Glutamate	1.0055	0.0079655	0.936	0.028725
	Cytidine	0.99833	-0.002407	0.91172	0.040138		NAD+	1.0254	0.036224	0.98793	0.0052755		CMP	1.1083	0.14833	0.98209	0.0078479		Histidine	0.99979	-0.00029618	0.95019	0.022189
FC>1.2 p<0.05
	brain NMR						brain mouse						liver NMR						liver NMR
		FC	log2(FC)	raw.pval	-LOG10(p)			FC	log2(FC)	raw.pval	-LOG10(p)			FC	log2(FC)	raw.pval	-LOG10(p)			FC	log2(FC)	raw.pval	-LOG10(p)
	Aspartic acid	0.43976	-1.1852	0.00392	2.4067		Methionine	0.43859	-1.1891	0.00031421	3.5028		CTP	0.074128	-3.7538	0.010122	1.9947		NADPH	0.10071	-3.3118	0.0079017	2.1023
	NADP+	0.50055	-0.99842	0.0010276	2.9882		Guanosine	0.49086	-1.0266	0.011958	1.9223		Arginine	0.11041	-3.179	0.00031409	3.503		Inosine monophosphate	0.34178	-1.5489	0.016092	1.7934
	Lysine	0.55329	-0.8539	0.0051085	2.2917		Cytidine	0.51123	-0.96795	0.00079463	3.0998		Glucose-6-phosphate	0.13921	-2.8447	0.03206	1.494		Alanine	0.48377	-1.0476	0.02161	1.6653
	Fructose 6-phosphate	0.62423	-0.67985	0.003472	2.4594		Arginine	0.5535	-0.85334	4.73e-05	4.3248		Cytidine	0.16274	-2.6193	0.01913	1.7183		Fumarate	0.62608	-0.67558	0.013551	1.868
	NAD+	0.63187	-0.6623	0.0016865	2.773		Ornithine	0.66657	-0.58518	0.0044087	2.3557		ATP	0.18643	-2.4233	0.0054862	2.2607		Malate	0.63161	-0.66289	0.016629	1.7791
	UDP-glucuronate	0.67736	-0.562	0.006753	2.1705		Asparagine	0.72144	-0.47104	0.001494	2.8257		GTP	0.19625	-2.3492	0.044418	1.3524		Glutamine	0.63199	-0.66202	0.038383	1.4159
	Histidine	0.69226	-0.53062	0.001614	2.7921		Glutamine	0.76199	-0.39215	0.021105	1.6756		Fructose 6-phosphate	0.20823	-2.2637	0.0031604	2.5003		Lactate	0.63458	-0.65612	0.046188	1.3355
	FAD	0.69395	-0.52709	0.030934	1.5096		Histidine	0.78568	-0.34799	0.0083953	2.076		Glucose 1-phosphate	0.26259	-1.9291	0.0228	1.6421		Myo-inositol	0.67755	-0.56161	0.0035272	2.4526
	Glutamate	0.69536	-0.52418	0.003115	2.5065		Myo-inositol	0.83006	-0.26871	0.044653	1.3502		alpha-ketoglutarate	0.32566	-1.6186	0.0029069	2.5366		Guanosine	0.67882	-0.5589	0.014261	1.8459
	Arginine	0.72649	-0.46098	0.019169	1.7174		Proline	1.2332	0.30238	0.015969	1.7967		Inosine monophosphate	0.37248	-1.4248	0.035426	1.4507		Glycerate	0.6951	-0.52471	0.031387	1.5032
	Glutamine	0.777	-0.36402	0.0029431	2.5312		Leucine	1.3021	0.38084	5.81e-05	4.236		Citrate	0.39165	-1.3524	0.021582	1.6659		NADP+	1.3119	0.39161	0.048183	1.3171
	Glutathione	0.78851	-0.34279	0.049178	1.3082		CMP	1.5014	0.58626	0.020161	1.6955		Glutamine	0.39389	-1.3441	0.0043267	2.3638		Glucose-6-phosphate	1.4259	0.51189	0.027143	1.5663
	Ornithine	0.79621	-0.32878	0.017211	1.7642		Isoleucine	1.58	0.65989	8.21e-05	4.0856		Acetyl Coenzyme A	0.49158	-1.0245	0.018934	1.7228		Phenylalanine	1.465	0.55087	0.022241	1.6528
	Threonine	1.4327	0.51869	0.026052	1.5842		Valine	1.7634	0.81839	0.0096977	2.0133		Glutathione	0.62001	-0.68963	0.00098301	3.0074		Ornithine	1.5091	0.59366	0.011503	1.9392
	Lactate	1.5117	0.59614	0.0024158	2.6169		Glucose-6-phosphate	1.7885	0.83876	0.001462	2.835		Histidine	0.67636	-0.56414	0.044516	1.3515		ADP	1.518	0.60215	0.0028833	2.5401
	Phenylalanine	1.8032	0.85057	0.014851	1.8283								UDP-N-acetylglucosamine	0.77236	-0.37266	0.030433	1.5167		Leucine	1.6638	0.73445	0.0032186	2.4923
	Valine	1.8855	0.91496	0.0077724	2.1094								Leucine	1.3386	0.42076	0.0093508	2.0292		GDP	2.037	1.0264	0.017527	1.7563
	Proline	1.945	0.95976	0.010426	1.9819								Aspartic acid	1.4369	0.52296	0.048639	1.313		Isoleucine	2.0899	1.0634	0.0060501	2.2182
	Leucine	1.9462	0.96067	0.00048332	3.3158								FAD	1.5088	0.59339	0.0014024	2.8531		ATP	2.1825	1.126	0.032769	1.4845
	Glucose-6-phosphate	2	1	0.0137	1.8633								Phenylalanine	1.6629	0.73371	0.044036	1.3562		Valine	2.269	1.182	0.0032787	2.4843
	Tyrosine	2.1283	1.0897	0.0016466	2.7834								Lactate	1.7363	0.79602	0.03463	1.4606		Lysine	2.4791	1.3098	9.45e-05	4.0244
	Isoleucine	2.2377	1.162	0.0034352	2.464								GMP	1.9921	0.9943	0.0026778	2.5722		Acetyl Coenzyme A	2.4969	1.3202	0.0060113	2.221
	D-Sedoheptulose 7-phosphate	2.6588	1.4108	0.0080291	2.0953								Uridine	2.0446	1.0318	0.005241	2.2806		CTP	3.4587	1.7902	0.0030411	2.517
	NADPH	7.9487	2.9907	0.019847	1.7023								AMP	2.0678	1.0481	0.0070432	2.1522		GTP	5.2408	2.3898	0.00086277	3.0641
													Threonine	2.2458	1.1672	0.034648	1.4603		UTP	8.4343	3.0763	0.00066524	3.177
													Proline	2.8992	1.5356	0.00037241	3.429
													Tyrosine	3.1976	1.677	0.00014271	3.8455
													Methionine	3.2076	1.6815	0.015886	1.799
													Alanine	4.5856	2.1971	0.001949	2.7102

## Sheet: pathway
brain NMR	Total	Expected	Hits	Raw p	-log10(p)	Holm adjust	FDR	Impact	compound
Aminoacyl-tRNA biosynthesis	48	0.76494	13	1.21e-14	13.918	1.02e-12	1.02e-12	0	Histidine, Phenylalanine, Arginine, Glutamine, Aspartate, Valine, Lysine, Leucine, Isoleucine, Threonine, Tyrosine, Proline, Glutamate
Arginine biosynthesis	14	0.22311	5	1.21e-06	5.9187	0.0001001	5.07e-05	0.2538	Glutamate, Glutamine, Aspartate, Arginine, Ornithine
Valine, leucine and isoleucine biosynthesis	8	0.12749	4	3.34e-06	5.4765	0.00027373	9.35e-05	0	Threonine, Isoleucine, Leucine, Valine
Glutathione metabolism	28	0.44622	5	5.1e-05	4.2924	0.0041314	0.0010711	0.3044	Ornithine, Glutathione, Glutamate, NADP+, NADPH
Nicotinate and nicotinamide metabolism	15	0.23904	3	0.0014286	2.8451	0.11429	0.020061	0.23465	Aspartate, NAD+, NADP+
Phenylalanine, tyrosine and tryptophan biosynthesis	4	0.063745	2	0.0014329	2.8438	0.11429	0.020061	1	Phenylalanine, Tyrosine
Histidine metabolism	16	0.25498	3	0.0017399	2.7595	0.13571	0.020879	0.22131	Histidine, Glutamate, Aspartate
Arginine and proline metabolism	38	0.60558	4	0.0025515	2.5932	0.19646	0.026791	0.33229	Arginine, Ornithine, Proline, Glutamate
Nitrogen metabolism	6	0.095618	2	0.0035129	2.4543	0.26698	0.029508	0	Glutamate, Glutamine
D-Glutamine and D-glutamate metabolism	6	0.095618	2	0.0035129	2.4543	0.26698	0.029508	0.5	Glutamine, Glutamate
Alanine, aspartate and glutamate metabolism	28	0.44622	3	0.0089742	2.047	0.66409	0.06853	0.53446	Aspartate, Glutamate, Glutamine
Phenylalanine metabolism	12	0.19124	2	0.014578	1.8363	1	0.10205	0.35714	Phenylalanine, Tyrosine
Starch and sucrose metabolism	15	0.23904	2	0.022526	1.6473	1	0.14323	0.1731	Glucose 6-phosphate, Fructose 6-phosphate
Valine, leucine and isoleucine degradation	40	0.63745	3	0.023872	1.6221	1	0.14323	0	Leucine, Isoleucine, Valine
Neomycin, kanamycin and gentamicin biosynthesis	2	0.031873	1	0.031629	1.4999	1	0.17712	0	Glucose 6-phosphate
Pantothenate and CoA biosynthesis	19	0.30279	2	0.035291	1.4523	1	0.18528	0	Valine, Aspartate
beta-Alanine metabolism	21	0.33466	2	0.04251	1.3715	1	0.21005	0	Aspartate, Histidine
Riboflavin metabolism	4	0.063745	1	0.062298	1.2055	1	0.29072	0
Glyoxylate and dicarboxylate metabolism	32	0.50996	2	0.09033	1.0442	1	0.39935	0
Amino sugar and nucleotide sugar metabolism	37	0.58964	2	0.11564	0.9369	1	0.48568	0.01667
Ubiquinone and other terpenoid-quinone biosynthesis	9	0.14343	1	0.13495	0.86982	1	0.53981	0
Biotin metabolism	10	0.15936	1	0.14882	0.82734	1	0.54352	0
Ascorbate and aldarate metabolism	10	0.15936	1	0.14882	0.82734	1	0.54352	0.25
Butanoate metabolism	15	0.23904	1	0.21503	0.66751	1	0.75259	0
Pentose and glucuronate interconversions	18	0.28685	1	0.25235	0.598	1	0.8479	0.125
Pyruvate metabolism	22	0.3506	1	0.29948	0.52364	1	0.93171	0
Pentose phosphate pathway	22	0.3506	1	0.29948	0.52364	1	0.93171	0.02775
Lysine degradation	25	0.39841	1	0.33294	0.47763	1	0.99569	0
Glycolysis / Gluconeogenesis	26	0.41434	1	0.34375	0.46376	1	0.99569	0
Inositol phosphate metabolism	30	0.47809	1	0.38534	0.41416	1	1	0
Porphyrin and chlorophyll metabolism	30	0.47809	1	0.38534	0.41416	1	1	0
Glycine, serine and threonine metabolism	34	0.54183	1	0.42439	0.37224	1	1	0.02408
Pyrimidine metabolism	39	0.62151	1	0.46987	0.32803	1	1	0
Tyrosine metabolism	42	0.66932	1	0.49548	0.30497	1	1	0.13972
Purine metabolism	66	1.0518	1	0.66177	0.17929	1	1	0
brain mouse	Total	Expected	Hits	Raw p	-log10(p)	Holm adjust	FDR	Impact	compound
Aminoacyl-tRNA biosynthesis	48	0.47809	9	6.79e-11	10.168	5.7e-09	5.7e-09	0	Asparagine, Histidine, Arginine, Glutamine, Methionine, Valine, Isoleucine, Leucine, Proline
Valine, leucine and isoleucine biosynthesis	8	0.079681	3	4.35e-05	4.3613	0.0036122	0.0018279	0	Isoleucine, Leucine, Valine
Arginine biosynthesis	14	0.13944	3	0.00027286	3.5641	0.022375	0.0076402	0.13705	Glutamine, Arginine, Ornithine
Arginine and proline metabolism	38	0.37849	3	0.0054728	2.2618	0.4433	0.088659	0.24629	Arginine, Ornithine, Proline
Pyrimidine metabolism	39	0.38845	3	0.0058933	2.2296	0.47146	0.088659	0.01119	Glutamine, CMP, Cytidine
Valine, leucine and isoleucine degradation	40	0.39841	3	0.0063328	2.1984	0.50029	0.088659	0	Leucine, Isoleucine, Valine
Neomycin, kanamycin and gentamicin biosynthesis	2	0.01992	1	0.019828	1.7027	1	0.23793	0	Glucose 6-phosphate
Alanine, aspartate and glutamate metabolism	28	0.27888	2	0.03015	1.5207	1	0.31658	0.11378	Asparagine, Glutamine
Inositol phosphate metabolism	30	0.2988	2	0.034301	1.4647	1	0.32014	0.12939	Glucose 6-phosphate, myo-Inositol
D-Glutamine and D-glutamate metabolism	6	0.059761	1	0.058387	1.2337	1	0.44587	0
Nitrogen metabolism	6	0.059761	1	0.058387	1.2337	1	0.44587	0
Ascorbate and aldarate metabolism	10	0.099602	1	0.095527	1.0199	1	0.66869	0
Purine metabolism	66	0.65737	2	0.13773	0.86097	1	0.83262	0
Starch and sucrose metabolism	15	0.1494	1	0.14003	0.85378	1	0.83262	0.14607
Histidine metabolism	16	0.15936	1	0.14868	0.82774	1	0.83262	0.22131
Pantothenate and CoA biosynthesis	19	0.18924	1	0.17415	0.75907	1	0.91429	0
beta-Alanine metabolism	21	0.20916	1	0.19073	0.71957	1	0.94245	0
Galactose metabolism	27	0.26892	1	0.23864	0.62226	1	1	0
Glutathione metabolism	28	0.27888	1	0.24636	0.60843	1	1	0
Phosphatidylinositol signaling system	28	0.27888	1	0.24636	0.60843	1	1	0.03736
Glyoxylate and dicarboxylate metabolism	32	0.31873	1	0.27652	0.55827	1	1	0
Cysteine and methionine metabolism	33	0.32869	1	0.28388	0.54686	1	1	0.10446
liver NMR	Total	Expected	Hits	Raw p	-log10(p)	Holm adjust	FDR	Impact	compound
Aminoacyl-tRNA biosynthesis	48	0.9243	11	2.37e-10	9.6261	1.99e-08	1.99e-08	0	Histidine, Phenylalanine, Arginine, Glutamine, Aspartate, Methionine, Alanine, Leucine, Threonine, Tyrosine, Proline
Arginine biosynthesis	14	0.26959	4	9.74e-05	4.0115	0.008084	0.0037409	0.07614	2-Oxoglutarate, Glutamine, Aspartate, Arginine
Alanine, aspartate and glutamate metabolism	28	0.53918	5	0.0001336	3.8742	0.010955	0.0037409	0.38542	Alanine, Citrate, Aspartate, 2-Oxoglutarate, Glutamine
Purine metabolism	66	1.2709	6	0.0012081	2.9179	0.09786	0.025371	0.25905	Glutamine, GTP, GMP, IMP, ATP, AMP
Phenylalanine, tyrosine and tryptophan biosynthesis	4	0.077025	2	0.0020984	2.6781	0.16787	0.035037	1	Phenylalanine, Tyrosine
Starch and sucrose metabolism	15	0.28884	3	0.0025027	2.6016	0.19771	0.035037	0.335	Glucose 1-phosphate, Glucose 6-phosphate, Fructose 6-phosphate
D-Glutamine and D-glutamate metabolism	6	0.11554	2	0.0051216	2.2906	0.39948	0.054843	0	Glutamine, 2-Oxoglutarate
Pyrimidine metabolism	39	0.751	4	0.0057259	2.2422	0.44089	0.054843	0.03617	Glutamine, CTP, Cytidine, Uridine
Citrate cycle (TCA cycle)	20	0.38513	3	0.0058761	2.2309	0.44658	0.054843	0.18562	Acetyl-CoA, Citrate, 2-Oxoglutarate
beta-Alanine metabolism	21	0.40438	3	0.006767	2.1696	0.50753	0.056843	0.05597	, Acetyl-CoA, Histidine
Valine, leucine and isoleucine biosynthesis	8	0.15405	2	0.0093338	2.0299	0.6907	0.071276	0	Threonine, Leucine
Glycolysis / Gluconeogenesis	26	0.50066	3	0.012399	1.9066	0.90512	0.086793	0.04169	Glucose 1-phosphate, Lactate, Acetyl-CoA
Phenylalanine metabolism	12	0.23108	2	0.020975	1.6783	1	0.13133	0.35714	Phenylalanine, Tyrosine
Glyoxylate and dicarboxylate metabolism	32	0.6162	3	0.021888	1.6598	1	0.13133	0.03969	Citrate, Acetyl-CoA, Glutamine
Amino sugar and nucleotide sugar metabolism	37	0.71248	3	0.032149	1.4928	1	0.16904	0.07941	Glucose 1-phosphate, UDP, Fructose 6-phosphate
Butanoate metabolism	15	0.28884	2	0.032198	1.4922	1	0.16904	0	2-Oxoglutarate, Acetyl-CoA
Histidine metabolism	16	0.3081	2	0.036364	1.4393	1	0.17805	0.22131	Histidine, Aspartate
Neomycin, kanamycin and gentamicin biosynthesis	2	0.038513	1	0.038154	1.4185	1	0.17805	0	Glucose 6-phosphate
Pyruvate metabolism	22	0.42364	2	0.065205	1.1857	1	0.28828	0.15397
Riboflavin metabolism	4	0.077025	1	0.074901	1.1255	1	0.31459	0
Synthesis and degradation of ketone bodies	5	0.096282	1	0.092763	1.0326	1	0.37105	0
Glutathione metabolism	28	0.53918	2	0.099441	1.0024	1	0.37968	0.25596
Nitrogen metabolism	6	0.11554	1	0.11029	0.95746	1	0.39127	0
Inositol phosphate metabolism	30	0.57769	2	0.11179	0.95159	1	0.39127	0
Ubiquinone and other terpenoid-quinone biosynthesis	9	0.17331	1	0.16094	0.79335	1	0.53191	0
Arginine and proline metabolism	38	0.73174	2	0.16464	0.78347	1	0.53191	0.13566
Valine, leucine and isoleucine degradation	40	0.77025	2	0.1785	0.74835	1	0.55535	0.02836
Nicotinate and nicotinamide metabolism	15	0.28884	1	0.25401	0.59515	1	0.76202	0
Mannose type O-glycan biosynthesis	17	0.32736	1	0.28275	0.54859	1	0.80402	0
Pentose and glucuronate interconversions	18	0.34661	1	0.29672	0.52765	1	0.80402	0
Terpenoid backbone biosynthesis	18	0.34661	1	0.29672	0.52765	1	0.80402	0
Pantothenate and CoA biosynthesis	19	0.36587	1	0.31043	0.50804	1	0.81488	0
Selenocompound metabolism	20	0.38513	1	0.32388	0.48962	1	0.82442	0
Propanoate metabolism	23	0.4429	1	0.36272	0.44043	1	0.89613	0.01269
Lysine degradation	25	0.48141	1	0.38741	0.41183	1	0.92978	0
Galactose metabolism	27	0.51992	1	0.41117	0.38598	1	0.93347	0.00995
Folate biosynthesis	27	0.51992	1	0.41117	0.38598	1	0.93347	0.08974
Cysteine and methionine metabolism	33	0.63546	1	0.47724	0.32126	1	1	0.10446
Glycine, serine and threonine metabolism	34	0.65471	1	0.48754	0.31199	1	1	0.02408
Fatty acid degradation	39	0.751	1	0.53613	0.27073	1	1	0.18092
Fatty acid elongation	39	0.751	1	0.53613	0.27073	1	1	0.25661
Tryptophan metabolism	41	0.78951	1	0.55429	0.25626	1	1	0
Tyrosine metabolism	42	0.80876	1	0.56312	0.2494	1	1	0.13972
Fatty acid biosynthesis	47	0.90505	1	0.60476	0.21842	1	1	0.00213
liver mouse	Total	Expected	Hits	Raw p	-log10(p)	Holm adjust	FDR	Impact	compound
Aminoacyl-tRNA biosynthesis	48	0.79681	7	6.65e-06	5.177	0.00055879	0.00055879	0	Phenylalanine, Glutamine, Valine, Alanine, Lysine, Isoleucine, Leucine
Purine metabolism	66	1.0956	7	5.79e-05	4.237	0.0048098	0.0024339	0.1869	Glutamine, GDP, GTP, ATP, ADP, IMP, Guanosine
Valine, leucine and isoleucine biosynthesis	8	0.1328	3	0.00021453	3.6685	0.017592	0.006007	0	Leucine, Isoleucine, Valine
Pyruvate metabolism	22	0.36521	4	0.00035397	3.451	0.028671	0.0074333	0.18507	Lactate, Malate, Fumarate, Acetyl-CoA
Glutathione metabolism	28	0.46481	4	0.00092603	3.0334	0.074082	0.015557	0.02878	Ornithine, Acetyl-CoA, NADP+, NADPH
Arginine biosynthesis	14	0.2324	3	0.0013053	2.8843	0.10311	0.018274	0.06091	Glutamine, Fumarate, Ornithine
Glyoxylate and dicarboxylate metabolism	32	0.53121	4	0.0015547	2.8083	0.12127	0.018657	0.08731	Malate, Acetyl-CoA, Glutamine, Glycerate
Valine, leucine and isoleucine degradation	40	0.66401	4	0.0036107	2.4424	0.27802	0.035716	0.02836	Leucine, Isoleucine, Valine, Acetyl-CoA
Citrate cycle (TCA cycle)	20	0.33201	3	0.0038267	2.4172	0.29083	0.035716	0.11061	Malate, Acetyl-CoA, Fumarate
Alanine, aspartate and glutamate metabolism	28	0.46481	3	0.010072	1.9969	0.75537	0.084602	0.11618	Alanine, Glutamine, Fumarate
Inositol phosphate metabolism	30	0.49801	3	0.012211	1.9132	0.90362	0.093249	0.12939	Acetyl-CoA, Glucose 6-phosphate, myo-Inositol
Pyrimidine metabolism	39	0.64741	3	0.024908	1.6037	1	0.17435	0.04381	Glutamine, UTP, CTP
Neomycin, kanamycin and gentamicin biosynthesis	2	0.033201	1	0.032936	1.4823	1	0.21282	0	Glucose 6-phosphate
Lysine degradation	25	0.41501	2	0.062877	1.2015	1	0.35404	0
Phenylalanine, tyrosine and tryptophan biosynthesis	4	0.066401	1	0.064829	1.1882	1	0.35404	0.5
Glycolysis / Gluconeogenesis	26	0.43161	2	0.067435	1.1711	1	0.35404	0.04169
Synthesis and degradation of ketone bodies	5	0.083001	1	0.080394	1.0948	1	0.39724	0
D-Glutamine and D-glutamate metabolism	6	0.099602	1	0.095711	1.019	1	0.42314	0
Nitrogen metabolism	6	0.099602	1	0.095711	1.019	1	0.42314	0
Ascorbate and aldarate metabolism	10	0.166	1	0.15456	0.81089	1	0.61825	0
Biotin metabolism	10	0.166	1	0.15456	0.81089	1	0.61825	0
Phenylalanine metabolism	12	0.1992	1	0.18259	0.73851	1	0.69718	0.35714
Butanoate metabolism	15	0.249	1	0.22297	0.65175	1	0.74918	0
Nicotinate and nicotinamide metabolism	15	0.249	1	0.22297	0.65175	1	0.74918	0
Starch and sucrose metabolism	15	0.249	1	0.22297	0.65175	1	0.74918	0.14607
Glycerolipid metabolism	16	0.2656	1	0.236	0.62709	1	0.76246	0.09346
Mannose type O-glycan biosynthesis	17	0.2822	1	0.24882	0.60412	1	0.7741	0
Terpenoid backbone biosynthesis	18	0.2988	1	0.26143	0.58264	1	0.78429	0
Pantothenate and CoA biosynthesis	19	0.31541	1	0.27384	0.5625	1	0.79319	0
Selenocompound metabolism	20	0.33201	1	0.28605	0.54356	1	0.80094	0
beta-Alanine metabolism	21	0.34861	1	0.29806	0.5257	1	0.80765	0.05597
Pentose phosphate pathway	22	0.36521	1	0.30988	0.50881	1	0.81343	0
Propanoate metabolism	23	0.38181	1	0.3215	0.49281	1	0.81837	0.01269
Galactose metabolism	27	0.44821	1	0.36615	0.43634	1	0.87877	0
Folate biosynthesis	27	0.44821	1	0.36615	0.43634	1	0.87877	0.08974
Phosphatidylinositol signaling system	28	0.46481	1	0.37687	0.42381	1	0.87936	0.03736
Glycine, serine and threonine metabolism	34	0.56441	1	0.43759	0.35893	1	0.99346	0.02247
Arginine and proline metabolism	38	0.63081	1	0.47487	0.32342	1	1	0.11063
Fatty acid degradation	39	0.64741	1	0.48382	0.31532	1	1	0.18092
Fatty acid elongation	39	0.64741	1	0.48382	0.31532	1	1	0.25661
Tryptophan metabolism	41	0.68061	1	0.50127	0.29993	1	1	0
Tyrosine metabolism	42	0.69721	1	0.50978	0.29262	1	1	0.02463
Fatty acid biosynthesis	47	0.78021	1	0.55028	0.25941	1	1	0.00213
